# Supplementary material for: Range Expansion of Moose in Arctic Alaska Linked to Warming and Increased Shrub Habitat
Source: PLoS One. 2016 Apr 13;11(4):e0152636. doi: 10.1371/journal.pone.0152636 (PMC4830447; doi:10.1371/journal.pone.0152636)
Supplement: S1 Appendix — (XLS) [file pone.0152636.s001.xls]

## Sheet: S1-TDD
Year	TDD	10-YearTDD	10-YearShrubHT	10-Yr_LowConfInt	10-Yr_UppConfInt
1850	806.475	NA	NA	NA	NA
1851	828.9	NA	NA	NA	NA
1852	880.025	NA	NA	NA	NA
1853	755.125	NA	NA	NA	NA
1854	846.575	NA	NA	NA	NA
1855	927.625	NA	NA	NA	NA
1856	758.075	NA	NA	NA	NA
1857	828.45	NA	NA	NA	NA
1858	1027.15	NA	NA	NA	NA
1859	742.7	840.11	104.551	84.4183	124.684
1860	943.712	853.834	109.802	90.0424	129.562
1861	885.81	859.525	112.018	92.3403	131.695
1862	764.92	848.014	107.56	87.6688	127.451
1863	847.61	857.263	111.134	91.4301	130.839
1864	826.05	855.21	110.336	90.6006	130.072
1865	887.7	851.218	108.791	88.978	128.605
1866	866.71	862.081	113.02	93.3634	132.676
1867	974.82	876.718	118.844	99.08	138.609
1868	944.2	868.423	115.526	95.8724	135.179
1869	889.76	883.129	121.442	101.492	141.391
1870	833.79	872.137	117.006	97.3197	136.692
1871	855.15	869.071	115.783	96.1261	135.44
1872	848.57	877.436	119.134	99.3531	138.914
1873	904.22	883.097	121.428	101.48	141.377
1874	908.28	891.32	124.801	104.476	145.125
1875	809.8	883.53	121.605	101.641	141.569
1876	889.84	885.843	122.549	102.493	142.606
1877	807.67	869.128	115.806	96.1484	135.463
1878	858.07	860.515	112.405	92.7374	132.073
1879	895.99	861.138	112.65	92.9867	132.313
1880	878.12	865.571	114.395	94.7495	134.041
1881	947.47	874.803	118.074	98.3476	137.8
1882	867.27	876.673	118.826	99.0628	138.59
1883	861.07	872.358	117.094	97.4053	136.783
1884	878.59	869.389	115.91	96.2504	135.569
1885	952.4	883.649	121.653	101.685	141.622
1886	830.2	877.685	119.234	99.4477	139.021
1887	870.62	883.98	121.788	101.807	141.77
1888	924.89	890.662	124.529	104.241	144.817
1889	804.18	881.481	120.771	100.878	140.665
1890	997.39	893.408	125.664	105.218	146.11
1891	924.66	891.127	124.721	104.407	145.034
1892	793.86	883.786	121.709	101.735	141.683
1893	894.31	887.11	123.068	102.957	143.18
1894	906.96	889.947	124.234	103.984	144.484
1895	976.67	892.374	125.236	104.852	145.62
1896	846.89	894.043	125.927	105.443	146.412
1897	899.77	896.958	127.139	106.462	147.816
1898	996.15	904.084	130.126	108.887	151.365
1899	878.8	911.546	133.291	111.323	155.259
1900	869.59	898.766	127.894	107.086	148.701
1901	874.35	893.735	125.8	105.334	146.265
1902	915.65	905.914	130.899	109.495	152.303
1903	865.4	903.023	129.679	108.532	150.826
1904	968.6	909.187	132.286	110.564	154.008
1905	866.4	898.16	127.641	106.878	148.403
1906	888.1	902.281	129.367	108.283	150.451
1907	892	901.504	129.041	108.02	150.061
1908	919.6	893.849	125.847	105.374	146.32
1909	864.4	892.409	125.251	104.864	145.637
1910	872.7	892.72	125.379	104.975	145.784
1911	944.75	899.76	128.31	107.427	149.192
1912	864.4	894.635	126.173	105.651	146.695
1913	890.3	897.125	127.209	106.52	147.898
1914	904.95	890.76	124.569	104.276	144.863
1915	967.6	900.88	128.779	107.809	149.749
1916	938.55	905.925	130.903	109.498	152.309
1917	920.35	908.76	132.105	110.426	153.784
1918	923.5	909.15	132.271	110.552	153.989
1919	850	907.71	131.659	110.084	153.234
1920	852.8	905.72	130.817	109.43	152.203
1921	946.2	905.865	130.878	109.478	152.278
1922	750.9	894.515	126.123	105.609	146.638
1923	1015.5	907.035	131.373	109.863	152.883
1924	765.95	893.135	125.551	105.122	145.98
1925	1003.75	896.75	127.053	106.39	147.715
1926	1055.15	908.41	131.956	110.312	153.6
1927	976.25	914	134.34	112.1	156.58
1928	931.25	914.775	134.672	112.343	157.001
1929	968.45	926.62	139.8	115.916	163.684
1930	967.6	938.1	144.861	119.131	170.592
1931	808.7	924.35	138.81	115.252	162.368
1932	785.65	927.825	140.327	116.265	164.39
1933	773.15	903.59	129.918	108.722	151.113
1934	866	913.595	134.167	111.973	156.361
1935	804.65	893.685	125.779	105.316	146.241
1936	998.5	888.02	123.442	103.288	143.596
1937	954.65	885.86	122.556	102.499	142.613
1938	977.95	890.53	124.475	104.193	144.756
1939	874.1	881.095	120.614	100.733	140.495
1940	1006.15	884.95	122.184	102.165	142.204
1941	901.2	894.2	125.992	105.498	146.487
1942	1015.8	917.215	135.721	113.101	158.34
1943	873.55	927.255	140.078	116.1	164.055
1944	825.05	923.16	138.292	114.9	161.685
1945	673	909.995	132.63	110.825	154.435
1946	821	892.245	125.183	104.806	145.559
1947	761.3	872.91	117.315	97.6188	137.011
1948	732.1	848.325	107.679	87.7961	127.562
1949	870.15	847.93	107.528	87.6343	127.421
1950	922.85	839.6	104.359	84.2079	124.509
1951	945.65	844.045	106.044	86.0395	126.048
1952	847.65	827.23	99.7397	79.0939	120.386
1953	874.9	827.365	99.7895	79.1497	120.429
1954	939.35	838.795	104.055	83.8756	124.234
1955	768.1	848.305	107.671	87.7879	127.555
1956	784.25	844.63	106.266	86.2801	126.253
1957	948.7	863.37	113.527	93.8768	133.177
1958	1027.3	892.89	125.45	105.035	145.864
1959	849.2	890.795	124.584	104.288	144.879
1960	810.8	879.59	120.004	100.168	139.841
1961	866.95	871.72	116.839	97.1581	136.52
1962	950.8	882.035	120.996	101.085	140.908
1963	858.9	880.435	120.347	100.486	140.207
1964	903.7	876.87	118.906	99.1378	138.673
1965	866.3	886.69	122.896	102.803	142.989
1966	953.55	903.62	129.931	108.732	151.129
1967	875.25	896.275	126.855	106.225	147.485
1968	1047.7	898.315	127.705	106.931	148.479
1969	823.7	895.765	126.642	106.047	147.238
1970	836.95	898.38	127.732	106.954	148.511
1971	945.1	906.195	131.018	109.587	152.448
1972	1018.4	912.955	133.893	111.771	156.015
1973	966.45	923.71	138.531	115.063	162
1974	1012.45	934.585	143.302	118.171	168.433
1975	904	938.355	144.975	119.199	170.75
1976	1004.1	943.41	147.233	120.539	173.926
1977	1145.7	970.455	159.609	127.032	192.186
1978	1012.25	966.91	157.959	126.241	189.676
1979	1098.7	994.41	170.988	131.976	210.001
1980	863.55	997.07	172.276	132.485	212.067
1981	820.75	984.635	166.298	130.039	202.556
1982	964.4	979.235	163.734	128.923	198.546
1983	864.85	969.075	158.966	126.726	191.205
1984	979.4	965.77	157.43	125.983	188.876
1985	936.2	968.99	158.926	126.707	191.145
1986	1012.2	969.8	159.304	126.887	191.72
1987	954.95	950.725	150.531	122.404	178.658
1988	945	944	147.497	120.693	174.302
1989	1081.4	942.27	146.722	120.241	173.203
1990	1102.45	966.16	157.61	126.071	189.149
1991	1043.2	988.405	168.099	130.798	205.4
1992	995.8	991.545	169.607	131.419	207.795
1993	1001.6	1005.22	176.251	134	218.503
1994	948.45	1002.12	174.736	133.432	216.04
1995	1069.15	1015.42	181.291	135.806	226.775
1996	910.95	1005.29	176.288	134.014	218.563
1997	1122.5	1022.05	184.604	136.929	232.279
1998	1212.05	1048.75	198.254	141.086	255.422
1999	1128.15	1053.43	200.694	141.758	259.63
2000	928.3	1036.01	191.682	139.174	244.189
2001	966.2	1028.31	187.763	137.956	237.569
2002	968	1025.54	186.358	137.505	235.211
2003	936.85	1019.06	183.106	136.428	229.785
2004	1186.9	1042.9	195.222	140.224	250.221
2005	1048.65	1040.85	194.166	139.915	248.416
2006	1049.2	1054.68	201.349	141.935	260.763
2007	1229.1	1065.34	206.976	143.397	270.556
2008	1027.35	1046.87	197.275	140.811	253.738
2009	1140.7	1048.12	197.927	140.995	254.858

## Sheet: S1-JulyTemp
Year	JulyTempMean (deg C)	10-yrTempMean (deg C)
1850	10.075	NA	Modeled temps using GCMs
1851	10	NA
1852	11.1	NA
1853	9.65	NA
1854	11.05	NA
1855	12.25	NA
1856	10.725	NA
1857	10.875	NA
1858	11.475	NA
1859	10.75	10.795
1860	12.4625	11.0337
1861	11.23	11.1567
1862	10.3	11.0767
1863	10.63	11.1747
1864	10.24	11.0937
1865	10.76	10.9447
1866	11.07	10.9792
1867	13.13	11.2047
1868	10.98	11.1552
1869	11.99	11.2792
1870	9.94	11.027
1871	10.12	10.916
1872	10.81	10.967
1873	13.06	11.21
1874	12.09	11.395
1875	10.03	11.322
1876	11.5	11.365
1877	10.96	11.148
1878	10.03	11.053
1879	11.51	11.005
1880	11.58	11.169
1881	12.26	11.383
1882	10.99	11.401
1883	11.26	11.221
1884	10.49	11.061
1885	12.88	11.346
1886	10.96	11.292
1887	11.02	11.298
1888	11.44	11.439
1889	9.93	11.281
1890	12.38	11.361
1891	11.69	11.304
1892	11.24	11.329
1893	10.92	11.295
1894	12.86	11.532
1895	11.33	11.377
1896	10.59	11.34
1897	11.06	11.344
1898	12.52	11.452
1899	10.67	11.526
1900	11.26	11.414
1901	11.45	11.39	Interpolated measured temps from here onward.
1902	11.95	11.461
1903	11.25	11.494
1904	14.1	11.618
1905	11	11.585
1906	11.45	11.671
1907	11.3	11.695
1908	13.05	11.748
1909	12.15	11.896
1910	11.2	11.89
1911	12.35	11.98
1912	11.75	11.96
1913	11.65	12
1914	11.25	11.715
1915	12.5	11.865
1916	11.95	11.915
1917	10.95	11.88
1918	12.65	11.84
1919	12.15	11.84
1920	10.8	11.8
1921	12.7	11.835
1922	10.25	11.685
1923	12.8	11.8
1924	10.25	11.7
1925	11.55	11.605
1926	12.45	11.655
1927	14.05	11.965
1928	12.65	11.965
1929	10.6	11.81
1930	12.8	12.01
1931	10.9	11.83
1932	11.5	11.955
1933	11.05	11.78
1934	10.65	11.82
1935	11.85	11.85
1936	11.75	11.78
1937	11.55	11.53
1938	12.25	11.49
1939	11.2	11.55
1940	12.95	11.565
1941	10	11.475
1942	12.6	11.585
1943	11.15	11.595
1944	11.85	11.715
1945	10.95	11.625
1946	12.35	11.685
1947	11.55	11.685
1948	10.75	11.535
1949	11.05	11.52
1950	12.5	11.475
1951	12.1	11.685
1952	11.85	11.61
1953	11.4	11.635
1954	11.05	11.555
1955	12	11.66
1956	11.45	11.57
1957	11.45	11.56
1958	12.25	11.71
1959	10.25	11.63
1960	11.5	11.53
1961	10.75	11.395
1962	12.35	11.445
1963	11.1	11.415
1964	12	11.51
1965	11.3	11.44
1966	11.4	11.435
1967	11.05	11.395
1968	14.1	11.58
1969	10.35	11.59
1970	11.6	11.6
1971	12.35	11.76
1972	13.7	11.895
1973	11.65	11.95
1974	12	11.95
1975	12.5	12.07
1976	11.55	12.085
1977	13.1	12.29
1978	13.2	12.2
1979	12.95	12.46
1980	11.55	12.455
1981	10.9	12.31
1982	12.5	12.19
1983	12.1	12.235
1984	12.05	12.24
1985	12.4	12.23
1986	12.75	12.35
1987	12.8	12.32
1988	12.9	12.29
1989	12.5	12.245
1990	14.1	12.5
1991	11.9	12.6
1992	13.8	12.73
1993	14.45	12.965
1994	13.6	13.12
1995	12.65	13.145
1996	12.75	13.145
1997	12.85	13.15
1998	14.55	13.315
1999	13	13.365
2000	11.6	13.115
2001	11.55	13.08
2002	12.2	12.92
2003	12.4	12.715
2004	14	12.755
2005	12	12.69
2006	12.2	12.635
2007	14.4	12.79
2008	12.55	12.59
2009	14.5	12.74

## Sheet: S1-shrubheight
KD TAPE SHRUB HEIGHT DATA
COLLECTED ALONG CHANDLER/COLVILLE RIVERS IN 2010
CONTACT: kdtape@alaska.edu
all data in meters, except site numbers
Height (m)	Height (m)	Height (m)	Height (m)	Height (m)	Height (m)	Height (m)	Height (m)
1819_02	1819_53	1830_26	1845_90	1893_93	1901_45	1913_41	1936
2.895	4.374	4.71	3.345	2.56	3.098	3.682	2.68
2.705	3.249	4.69	3.21	2.445	2.813	3.541	2.62
2.645	3.183	4.665	3.05	2.435	2.782	3.069	2.57
2.63	3.094	4.426	2.823	2.338	2.731	2.828	2.57
2.598	3.02	4.349	2.789	2.329	2.668	2.692	2.45
2.543	3.008	4.184	2.787	2.324	2.528	2.648	2.41
2.478	3.002	4.155	2.712	2.287	2.526	2.582	2.41
2.443	2.869	4.059	2.653	2.266	2.519	2.468	2.4
2.408	2.73	2.767	2.617	2.264	2.41	2.456	2.37
2.406	2.7	2.671	2.535	2.239	2.404	2.328	2.34
2.396	2.67	2.17	2.527	2.206	2.336	2.212	2.27
2.353	2.664	2.14	2.52	2.189	2.333	2.204	2.27
2.336	2.663	2.06	2.49	2.183	2.32	2.175	2.26
2.332	2.65	1.879	2.445	2.176	2.305	2.167	2.24
2.317	2.615	1.856	2.377	2.176	2.283	2.154	2.22
2.204	2.585	1.816	2.33	2.167	2.279	2.081	2.21
2.195	2.567	1.809	2.262	2.154	2.214	1.982	2.2
2.177	2.478	1.806	2.215	2.151	2.212	1.957	2.17
2.146	2.465	1.753	2.215	2.139	2.205	1.925	2.05
2.05	2.435	1.706	2.07	2.13	2.202	1.892	2.05
1.988	2.429	1.692	2.009	2.127	2.196	1.888	2.03
1.941	2.369	1.69	2	2.123	2.195	1.85	2.03
1.929	2.368	1.664	1.997	2.122	2.191	1.818	2.03
1.91	2.275	1.658	1.922	2.12	2.175	1.791	2
1.903	2.254	1.615	1.909	2.118	2.17	1.747	2
1.891	2.216	1.612	1.864	2.099	2.161	1.715	2
1.87	2.2	1.548	1.811	2.095	2.16	1.675	2
1.853	2.2	1.547	1.799	2.083	2.157	1.575	2
1.772	2.192	1.54	1.732	2.08	2.157	1.546	1.99
1.75	2.172	1.507	1.688	2.079	2.143	1.52	1.96
1.748	2.152	1.499	1.663	2.079	2.127	1.51	1.92
1.738	2.144	1.469	1.631	2.058	2.122	1.504	1.92
1.725	2.14	1.459	1.624	2.053	2.116	1.484	1.9
1.711	2.075	1.449	1.617	2.048	2.107	1.475	1.9
1.693	2.004	1.437	1.579	2.037	2.052	1.444	1.88
1.687	1.998	1.421	1.576	2.017	2.044	1.432	1.88
1.639	1.983	1.414	1.575	2.007	2.039	1.412	1.88
1.638	1.939	1.386	1.56	1.954	2.037	1.411	1.88
1.637	1.912	1.353	1.516	1.951	2.03	1.348	1.87
1.575	1.911	1.323	1.492	1.925	2.005	1.329	1.85
1.554	1.905	1.322	1.475	1.915	2	1.306	1.85
1.541	1.9	1.312	1.469	1.914	1.991	1.303	1.85
1.509	1.9	1.311	1.43	1.913	1.985	1.298	1.84
1.502	1.885	1.292	1.419	1.903	1.973	1.226	1.83
1.45	1.87	1.29	1.374	1.897	1.953	1.22	1.83
1.432	1.866	1.275	1.324	1.893	1.946	1.2	1.82
1.421	1.859	1.262	1.298	1.889	1.934	1.199	1.81
1.41	1.811	1.255	1.293	1.881	1.932	1.186	1.81
1.34	1.8	1.254	1.291	1.877	1.921	1.18	1.81
1.312	1.792	1.237	1.29	1.869	1.68	1.169	1.8
1.96652	2.37084	2.05528	2.00398	2.10568	2.24115	1.85608	2.0786	2.08477
